# Supplementary material for: Cardiac Rehabilitation for Older Women with Heart Failure
Source: J Pers Med. 2022 Nov 30;12(12):1980. doi: 10.3390/jpm12121980 (PMC9785443; doi:10.3390/jpm12121980)
Supplement: Supplementary file 1 [file jpm-12-01980-s001.zip]

Archive with 1 entries (1 files):
- jpm-2034495-SI.pdf
